# Supplementary material for: Performance Enhancement of Ionic Polymer-Metal Composite Actuators with Polyethylene Oxide
Source: Polymers (Basel). 2021 Dec 26;14(1):80. doi: 10.3390/polym14010080 (PMC8747705; doi:10.3390/polym14010080)
Supplement: Supplementary file 1 [file polymers-14-00080-s001.zip]

Archive with 1 entries (1 files):
- polymers-1359370-supplementary.pdf
